# Supplementary material for: Carbon and Nutrients from Organic Residues Modulate the Dynamics of Prokaryotic and Fungal Communities
Source: Microorganisms. 2023 Dec 1;11(12):2905. doi: 10.3390/microorganisms11122905 (PMC10745876; doi:10.3390/microorganisms11122905)
Supplement: Supplementary file 1 [file microorganisms-11-02905-s001.zip]

Archive with 1 entries (1 files):
- microorganisms-2723663-supplementary.pdf
